# Supplementary material for: Influence of Fat Replacers on the Rheological, Tribological, and Aroma Release Properties of Reduced-Fat Emulsions
Source: Foods. 2022 Mar 12;11(6):820. doi: 10.3390/foods11060820 (PMC8947701; doi:10.3390/foods11060820)
Supplement: Supplementary file 1 [file foods-11-00820-s001.zip]

Archive with 1 entries (1 files):
- foods-1622865-Supplementary.pdf
